# Supplementary material for: Cross-Cultural Adaptation and Psychometric Evaluation of the Arabic Clinical Reasoning Scale Among Nursing Students
Source: Nurs Rep. 2026 Jun 25;16(7):214. doi: 10.3390/nursrep16070214 (PMC13415129; doi:10.3390/nursrep16070214)
Supplement: Supplementary file 1 [file nursrep-16-00214-s001.zip]

Archive with 2 entries (2 files):
- nursrep-4352256-supplementary S1.pdf
- nursrep-4352256-supplementary S2.pdf
